# Supplementary material for: PrP turnover in vivo and the time to effect of prion disease therapeutics
Source: PLoS Pathog. 2026 May 26;22(5):e1014263. doi: 10.1371/journal.ppat.1014263 (PMC13221148; doi:10.1371/journal.ppat.1014263)
Supplement: S1 Data — Data S01–S30. These 30 datasets are provided for transparency purposes and are not accompanied by individual legends. (XLSX) [file ppat.1014263.s011.xlsx]

## Sheet: contents
table_number

## Sheet: s01
metatissue

## Sheet: s02
tissue_name

## Sheet: s03
x

## Sheet: s04
x

## Sheet: s05
x

## Sheet: s06
x

## Sheet: s07
genotype

## Sheet: s08
tissue

## Sheet: s09
tissue

[truncated: 21 more sheets: s10, s11, s12, s13, s14, s15, s16, s17, s18, s19, s20, s21, s22, s23, s24, s25, s26, s27, s28, s29 …]
